# Supplementary material for: Degassing-induced fractionation of multiple sulphur isotopes unveils post-Archaean recycled oceanic crust signal in hotspot lava
Source: Nat Commun. 2018 Nov 30;9:5093. doi: 10.1038/s41467-018-07527-w (PMC6269480; doi:10.1038/s41467-018-07527-w)
Supplement: Supplementary file 4 — Supplementary Data 1 [file 41467_2018_7527_MOESM4_ESM.xlsx]

## Sheet: Supplementary Data 1
Name	Material	d34SV-CDT	d34SV-CDT error	S (ppm)	S error	S6+/SS	S6+/SS error	ΔFMQ	ΔFMQ error
Olivine-hosted melt inclusions
EH_glass_1-12	MI-ol 31 Oct	0.262603	0.451995	1975.62	112.666	0.16	0.07	0.69	+0.10 / -0.14
EH_glass_1-13	MI-ol 31 Oct	2.06939	0.444005	3467.06	198.089	N/A	N/A	N/A	N/A
EH_glass_4-01	MI-ol 31 Oct	2.63453	0.426563	3020.11	173.719	0.419355	0.07	0.979335	± 0.06
EH_glass_4-31	MI-ol 31 Oct	1.46158	0.436705	2298.63	300	N/A	N/A	N/A	N/A
EH_glass_1-14a	MI-ol 31 Oct	1.95504	0.438135	2735.13	300	N/A	N/A	N/A	N/A
EH_glass_1-43a	MI-ol 31 Oct	1.68731	0.426034	5076.93	288.741	0.709677	0.07	1.24409	+0.07 / -0.08
EH_glass_1-43b	MI-ol 31 Oct	-0.00946554	0.456603	1152.51	65.6273	N/A	N/A	N/A	N/A
EH_glass_4-5a	MI-ol 31 Oct	2.52634	0.412348	3244.91	185.311	0.548387	0.07	1.09216	± 0.06
EH_glass_2-31	MI-ol 27 Nov	-0.843703	0.523633	808.079	45.995	N/A	N/A	N/A	N/A
EH_glass_2-8	MI-ol 27 Nov	0.0996358	0.444617	1515.61	86.4476	0.225806	0.07	0.782443	+0.08 / -0.10
EH_glass_2-35a	MI-ol 27 Nov	2.87077	0.425428	4205.33	241.964	0.483871	0.07	1.03599	± 0.06
EH_glass_2-35b	MI-ol 27 Nov	-5.88291	0.587739	523.509	30.0013	N/A	N/A	N/A	N/A
EH_glass2_8-27	MI-ol 28 Jan	3.20387	0.111185	4413.24	251.798	0.419355	0.07	0.979335	± 0.06
EH_glass2_8-04	MI-ol 28 Jan	2.43584	0.22309	1634.08	93.8493	N/A	N/A	N/A	N/A
EH_glass2_8-49	MI-ol 28 Jan	-1.39975	0.327743	779.372	44.742	0.129032	0.07	0.635348	+0.11 / -0.19
Spinel-hosted melt inclusions
EH_glass_4-10	MI-sp 31 Oct	1.74	0.425241	4008.31	228.057	0.419355	0.07	0.979335	± 0.06
EH_glass_4-11	MI-sp 31 Oct	3.1	0.503353	3582.54	248.653	0.193548	0.07	0.740106	+0.09 / -0.12
EH_glass_4-41	MI-sp 27 Nov	2.9	0.480531	1920.18	127.521	0.0645161	0.07	0.469316	+0.18 / -0.47
EH_glass_4-42	MI-sp 27 Nov	1.99	0.51648	2536.17	295.601	0.193548	0.07	0.740106	+0.09 / -0.12
EH_glass_4-47	MI-sp 27 Nov	2.21	0.429672	2344.74	139.152	0.129032	0.07	0.635348	+0.11 / -0.19
EH_glass_4-48	MI-sp 27 Nov	2.49	0.458861	1761.58	100.399	0.193548	0.07	0.740106	+0.09 / -0.12
EH_glass_4-66	MI-sp 27 Nov	1.79	0.44424	2383.18	160.765	0.0645161	0.07	0.469316	+0.18 / -0.47
EH_glass_4-71a	MI-sp 27 Nov	2.74	0	2366.95	135.98	0.225806	0.07	0.782443	+0.08 / -0.10
EH_glass_4-71c	MI-sp 27 Nov	0.79	0	2091.81	122.641	N/A	N/A	N/A	N/A
EH_glass2_6-21	MI-sp 6 Dec	2.56	0.197318	3171.35	187.457	0	0.07	0	± 0.50
Matrix glasses
EH_glass_5-17-avg	gl 15 Oct	-4.35	0.686695	424.295	24.3288	0.129032	0.07	0.635348	+0.11 / -0.19
EH_glass_5-17-1		-4.5	0.72
EH_glass_5-17-2		-4.2	0.57
EH_glass_5-23-avg	gl 15 Oct	-7.09	2.41114	391.991	22.5098	0.0645161	0.07	0.469316	+0.18 / -0.47
EH_glass_5-23-1		-5.46	0.71
EH_glass_5-23-2		-8.71	0.77
EH_glass_5-39-avg	gl 27 Nov	-8.2	2.04691	482.15	27.6373	0.354839	0.07	0.920181	+0.06 / -0.07
EH_glass_5-39-1		-9.57031	0.5916
EH_glass_5-39-2		-6.83232	0.730153
EH_glass_5-47-avg	gl 27 Nov	-5.63	2.73786	470.991	26.8944	-0.0322581	0.07	0	± 0.50
EH_glass_5-47-1		-3.75	0.54
EH_glass_5-47-2		-7.52	0.67
EH_glass2_9-19	gl 6 Dec	-3.22	0.572133	390.69	22.2191	0.16129	0.07	0.691998	+0.10 / -0.14
EH_glass2_9-20	gl 6 Dec	-4.26	0.558062	367.59	21.1955	0.387097	0.07	0.950214	+0.06 / -0.07
EH_glass2_9-5-avg	gl 6 Dec	-2.91	0.424336	571.189	35.1295	-0.0322581	0.07	0	± 0.50
EH_glass2_9-5-1		-2.76	0.4
EH_glass2_9-5-2		-3.07	0.32
EH_glass2_9-22-avg	gl 28 Jan	-1.78	0.5193	571.904	32.7933	0	0.07	0	± 0.50
EH_glass2_9-22-1		-1.93	0.5
EH_glass2_9-22-2		-1.63	0.45
EH_glass2_9-25-avg	gl 28 Jan	-0.93	1.31496	545.334	31.4641	-0.0322581	0.07	0	± 0.50
EH_glass2_9-25-1		-1.1	0.33
EH_glass2_9-25-2		0.42	0.3
EH_glass2_9-25-3		-2.1	0.41
