# Supplementary material for: Degassing-induced fractionation of multiple sulphur isotopes unveils post-Archaean recycled oceanic crust signal in hotspot lava
Source: Nat Commun. 2018 Nov 30;9:5093. doi: 10.1038/s41467-018-07527-w (PMC6269480; doi:10.1038/s41467-018-07527-w)
Supplement: Supplementary file 5 — Supplementary Data 2 [file 41467_2018_7527_MOESM5_ESM.xlsx]

## Sheet: Supplementary Data 2
	Name	Eruption date	Host	As	Ni	S	Fe	Co	Pb	Cu	Zn	Total	d34SV-CDT	d34SV-CDT	D33SV-CDT	D33SV-CDT
													(‰)	error	(‰)	error
Group 1	EH_4-72	2016-01-28	Cpx	0	0.529	38.97	58.61	0.16	0.057	0.942	0.012	99.28	0.83	0.45	0.02	0.33
	EH_4-67-avg	2016-01-28	Cpx	0	0.563	38.54	58.8	0.149	0	0.855	0	98.91	-0.35	0.44	-0.07	0.32
	EH_4-62	2016-01-28	Cpx	0	1.93	38.52	56.72	0.179	0.08	1.76	0.007	99.2	-1.96	0.46	-0.01	0.35
	EH_4-49-2	2016-12-06	Cpx	Not determined									-0.41	0.44	-0.05	0.32
	EH_4-49-1	2016-12-06	Cpx	Not determined									-1.06	0.46	-0.05	0.34
	EH_4-37	2016-12-06	Cpx	0	1.09	38.35	58.79	0.157	0.02	1.39	0.013	99.81	-1.06	0.43	0.01	0.31
	EH_4-29-avg	2016-11-27	Cpx	0	1.18	38.63	58.18	0.193	0.051	1.46	0.012	99.71	-0.64	0.43	0	0.33
	EH_4-21	2016-11-27	Cpx	0	0.14	39.02	59.39	0.095	0.055	0.739	0.014	99.45	0.39	0.46	-0.1	0.33
	EH_4-05-2	2016-12-06	Cpx	0	0.293	38.83	58.6	0.179	0.02	1.68	0.009	99.61	-0.44	0.44	0.03	0.32
	EH_4-05-1	2016-12-06	Cpx	0.012	0.226	38.47	60.29	0.201	0	0.393	0	99.59	-0.34	0.43	-0.05	0.32
	EH_4-03-3	2016-12-06	Cpx	0	1.59	38.61	57.83	0.192	0.006	1.25	0.009	99.49	-0.89	0.45	-0.01	0.32
	EH_4-03-2	2016-12-06	Cpx	0	1.86	38.41	57.46	0.186	0.063	1.39	0.009	99.38	-0.43	0.43	0.06	0.33
	EH_4-03-1	2016-12-06	Cpx	0	1.32	38.31	58.96	0.182	0.014	1.05	0	99.84	-0.53	0.43	0.14	0.34
	EH_2-29	2016-12-06	Cpx	0	1.49	38.47	58.34	0.181	0.018	0.996	0.023	99.52	-0.71	0.42	-0.09	0.32
	EH_2-26-avg	2016-12-06	Cpx	0	1.03	38.71	58.32	0.165	0.014	1.21	0	99.45	-1.18	0.43	0	0.32
	EH_2-23-2	2016-12-06	Cpx	0	0.105	38.98	59.57	0.113	0	0.354	0.013	99.14	-0.35	0.45	0.01	0.33
	EH_2-23-1	2016-12-06	Cpx	0	0.264	38.84	59.31	0.135	0	0.398	0	98.95	-2.81	0.45	0	0.35
	EH_2-19b	2016-01-28	Cpx	0	0.501	39.07	59.08	0.165	0	1.02	0.006	99.84	0.4	0.45	-0.08	0.33
	EH_2-19	2016-12-06	Cpx	0	1.89	38.54	57.1	0.211	0.067	1.42	0.019	99.25	-0.69	0.45	0.01	0.34
	EH_2-07	2016-11-27	Cpx	0	0.62	38.76	58.88	0.133	0	1.03	0	99.42	0.25	0.45	0	0.33
	EH_2-06	2016-11-27	Cpx	0	0.773	38.97	58.53	0.178	0	1.22	0	99.67	-1.04	0.44	0.1	0.32
	EH_5-26	2016-12-06	Sp	0	1.28	38.08	58.07	0.183	0	1.89	0.012	99.51	0.64	0.42	-0.11	0.31
	EH_5-14-avg	2016-11-27	Sp	0	0.945	37.75	58.91	0.173	0	1.47	0.023	99.27	-2.62	0.48	0.04	0.33
	EH_5-10	2016-11-27	Sp	0	1.17	38.01	58.66	0.173	0.111	1.43	0.007	99.56	0.48	0.43	0.04	0.33
	EH_3-35	2016-12-06	Sp	0	0.613	38.01	59.24	0.152	0.056	1.5	0.022	99.59	0.99	0.43	0.04	0.32
	EH_3-32	2016-12-06	Sp	0.005	0.242	38.34	59.75	0.162	0	1.28	0.013	99.79	-1.07	0.45	0.07	0.33
	EH_3-15	2016-11-27	Sp	0	0.701	38.44	59.25	0.19	0.096	1.23	0	99.91	0.84	0.42	0.12	0.32
	EH_3-13	2016-11-27	Sp	0	0.939	38.11	58.55	0.143	0.007	1.32	0	99.07	-1.29	0.42	0.07	0.32
	EH_3-11-2	2016-11-27	Sp	0	2.25	37.68	58.67	0.151	0	1.21	0.016	99.98	-0.94	0.46	0.07	0.33
	EH_3-11-1	2016-11-27	Sp	0.009	0.101	38.03	60.26	0.109	0	0.58	0.032	99.12	-1.09	0.45	0	0.34
	EH_3-10-2	2016-11-27	Sp	0	0.641	38.24	59.3	0.165	0.015	1.24	0.013	99.61	-1	0.45	0.08	0.33
	EH_3-10-1	2016-11-27	Sp	0	0.623	38.13	59.22	0.188	0	1.38	0.018	99.56	-2.68	0.47	-0.08	0.35
	EH_3-41	2016-12-06	Sp	0	0.247	37.55	59.96	0.127	0.086	0.841	0.007	98.82	-4.01	0.44	0.07	0.32
Group 2	EH_3-24	2016-11-27	Sp (mss)	0	0.75	37.25	59.82	0.137	0.014	1.69	0.012	99.67	-1.94	0.42	0.03	0.31
	EH_3-22	2016-11-27	Sp (mss)	0	0.211	37.16	61.2	0.118	0	1.28	0	99.97	-3.69	0.43	-0.12	0.32
	EH_3-34	2016-12-06	Sp (mss)	0	2.23	37.79	58.45	0.162	0.016	1.24	0.014	99.9	-3.23	0.45	-0.02	0.33
	EH_3-58	2016-01-28	Sp (mss)	0	1.13	36.29	58.94	0.131	0.043	2.8	0.009	99.34	-3.55	0.46	-0.05	0.34
	EH_2-31	2016-01-28	Cpx (mss)	Not determined									-2.79	0.68	0.05	0.49
			Cpx (iss)	0	0.669	35.21	39.06	0.09	0.024	23.9	0.072	99.03
	EH_5-02	2016-11-27	Sp (mss)	0	3.5	37.09	57.91	0.158	0.032	1.46	0.013	100.16	-1.83	0.54	0.07	0.4
			Sp (iss)	0	0.643	35.72	42.47	0.094	0.019	21.16	0.061	100.17
	EH_3-63	2016-01-28	Sp (mss)	0	4.74	36.22	55.31	0.178	0.027	2.72	0.005	99.2	-5.27	0.49	0	0.35
			Sp (iss)	0	2.09	32.51	39.75	0.077	0	22.24	0.047	96.71
	EH_3-47	2016-12-06	Sp (mss)	0.008	4.06	33.04	52.77	0.125	0.014	5.78	0	95.8	-5.19	0.47	0	0.34
			Sp (iss)	0	1.26	35.83	41.07	0.084	0	21.86	0.074	100.18
	EH_3-44	2016-12-06	Sp (mss)	0	6.38	36.11	53.71	0.194	0	2.8	0.012	99.21	-7.07	0.63	0.02	0.47					)
			Sp (iss)	0	2.58	31.04	36.85	0.056	0	27.16	0.06	97.75
	EH_3-37	2016-12-06	Sp (mss)	0	1.35	33.97	58.34	0.122	0	1.9	0.028	95.71	-4.78	0.46	-0.06	0.34
			Sp (iss)	0	0.32	35.45	40.72	0.092	0.049	22.22	0.2	99.05
	EH_3-12-avg	2016-11-27	Sp (mss)	0	3.89	33.14	58.19	0.155	0.036	1.23	0	96.64	-3.19	0.5	0.03	0.36
			Sp (iss)	0	1.06	34.89	39.14	0.087	0.081	23.63	0.059	98.95
	EH_3-07	2016-11-27	Sp (mss)	0	5.66	37.9	55.43	0.172	0.034	1.17	0.011	100.38	-6.85	0.49	0.14	0.35
			Sp (iss)	0	1.73	35.49	41.64	0.087	0.017	20.78	0.041	99.79
Group 3	EH_4-05-3	2016-12-06	Cpx	0	0.235	32.03	61.42	0.121	0.044	0.682	0.025	94.56	-5.45	0.54	-0.02	0.42
	EH_2-17	2016-12-06	Cpx	0	0.243	33.4	61.14	0.129	0	0.708	0.035	95.66	-2.26	0.44	0.06	0.34
	EH_3-45-avg	2016-12-06	Sp	0	0.122	31.36	61.42	0.139	0	1.06	0.038	94.14	-9.57	0.42	0.05	0.33
	EH_3-28	2016-12-06	Sp	0.005	0.866	32.14	60.21	0.134	0	2.04	0.018	95.41	-6.86	0.69	-0.08	0.54
