# Supplementary material for: Degassing-induced fractionation of multiple sulphur isotopes unveils post-Archaean recycled oceanic crust signal in hotspot lava
Source: Nat Commun. 2018 Nov 30;9:5093. doi: 10.1038/s41467-018-07527-w (PMC6269480; doi:10.1038/s41467-018-07527-w)
Supplement: Supplementary file 7 — Supplementary Data 4 [file 41467_2018_7527_MOESM7_ESM.xlsx]

## Sheet: Supplementary Data 4
P1326-2 Sulphur isotopic analyses by IRMS
Summary
Date	Lab	δ34S	δ33S	δ36S	Δ33S	Δ36S	S (ppm)	Extraction Method	S Isotope Technique	Notes
		(‰V-CDT)	(‰V-CDT)	(‰V-CDT)	(‰V-CDT)	(‰V-CDT)
2010	U. New Mexico	1.30 ± 0.20†	-	-	-	-	-	KIBA extraction	SO2 continuous flow†	Extraction yield low (<90%)
2010	McGill	0.67 ± 0.06	0.33 ± 0.06	1.23 ± 0.12	-0.02 ± 0.01	-0.06 ± 0.11	1441	KIBA extraction	SF6 dual inlet	3 analyses, error = stdev (1s)
2014	McGill	0.80 ± 0.13	0.40 ± 0.07	1.25 ± 0.29	-0.01 ± 0.004	-0.26 ± 0.06	1380	Sulphide: Cr-reduction; Sulphate: Thode reagent	SF6 dual inlet	3 analyses, error = stdev (1s)
										S6+/SS = 0.20 ± 0.03
Average		0.92	0.37	1.24	-0.01	-0.16	1411
St. Dev.		0.33	0.05	0.01	0	0.14	43
Detailed
Date	Lab	δ34S	δ33S	δ36S	Δ33S	Δ36S	S (ppm)	Extraction Method	S Isotope Technique	Notes
		(‰V-CDT)	(‰V-CDT)	(‰V-CDT)	(‰V-CDT)	(‰V-CDT)
2010	U. New Mexico	1.30 ± 0.20†	-	-	-	-	-	KIBA extraction of total S	SO2 continuous flow†	Extraction yield low (<90%)
		1.30 ± 0.20†
2010	McGill	0.66	0.32	1.31	-0.022	0.06	1417	KIBA extraction	SF6 dual inlet
		0.75	0.37	1.32	-0.01	-0.1	1468
		0.63	0.31	1.06	-0.019	-0.139	1439
2014	McGill	0.65	0.32	0.92	-0.011	-0.318	1541	Sulphide: Cr-reduction; Sulphate: Thode reagent	SF6 dual inlet	S6+/SS = 0.23
		0.91	0.45	1.46	-0.016	-0.268	1507			S6+/SS = 0.17
		0.83	0.42	1.37	-0.009	-0.2063	1094			S6+/SS = 0.22
† The d34SSO2 values measured by continuous flow were corrected to d34SSF6 using the regression of Beaudoin & Taylor (1995; ref. 68). Corrected values are listed.
